# Supplementary material for: Abrogation of FGFR signaling blocks β-catenin–induced adrenocortical hyperplasia and aldosterone production
Source: JCI Insight. 2025 Sep 16;10(21):e184863. doi: 10.1172/jci.insight.184863 (PMC12643481; doi:10.1172/jci.insight.184863)
Supplement: Supporting data values [file jciinsight-10-184863-s130.xlsx]

## Sheet: Fig. 1B
Ctrl-zG	cKO-zG	Ctrl-zF	cKO-zF
99.4	85	99.3	19
98.6	75	98	12
98.4	72	98.6	9
99.4	77.6	98.6	25.1
99.3	53.9	98.9	22.4
	48.4		7.4

## Sheet: Fig. 1D
Ctrl	cKO
96.0377	52.381
98.1013	75.5556
98.3264	34.1748
97.5758	57.6037
98.3226	63.5974
98.2026

## Sheet: Fig. 1F
Ctrl	cKO
39.9361	14.9254
22.5513	14.9533
46.1165	12.7306
47.2973	25.3635
17.004	20.3046
48.5207
33.801

## Sheet: Fig. 1H
Ctrl-zG	cKO-zG	Ctrl-zF	cKO-zF
1.28	0.91	2.29133	2.24525
2.09	0	1.57999	1.50538
3.26	1.09	1.83269	1.37931
2.89		1.22627
2.07		1.49457

## Sheet: Fig. 2C
Ctrl	icKO
55.6319	52.5237
75.2621	45.4263
76.4225	34.913
81.0216	43.9629
81.8061	34.7222
75.3816
58.2721

## Sheet: Fig. 2E
Ctrl	icKO
21.4779	9.09091
21.5734	8.92007
19.9291	6.15024
10.8208	6.67799
23.1209	4.06071
13.8487	9.16063
											E

## Sheet: Fig. 3B
zG						zF
Ctrl	βCat GOF	βCat GOF ; Fgfr2 cKO				Ctrl	βCat GOF	βCat GOF ; Fgfr2 cKO
95	83.5	56				24.0444	3.93196	3.89513
94.5	79	21				18.0427	7.80506	4.10256
90	75.5	47				25.1801	6.90877	8.7385
82	83	51.5				19.0294	0.910569	1.366
78	61	23				12.802	0.981767
71						22.0392
81						18.368

## Sheet: Fig. 3C
Ctrl	βCat GOF	βCat GOF ; Fgfr2 cKO
74	76	24
95	83	3.5
88	91	23.5
83.5	78	16.5
83.5	78	7
78
83.5

## Sheet: Fig. 3E
Ctrl	βCat GOF	βCat GOF ; Fgfr2 cKO
40.5	49	10.5
48	25	1
55	14.5	6
33.5	30	10.5
28.5	29	2
37
36.5

## Sheet: Fig. 3F
Normal Sodium					Low Sodium
Ctrl	βCat GOF	βCat GOF ; Fgfr2 cKO			Ctrl	βCat GOF	βCat GOF ; Fgfr2 cKO
1.92	1.23	1.17			8.49	13.05	5.65
1.51	0.89	0.41			6.28	9.35	3.29
2.12441	1.56	1.32			8.03583	11.8101	8.56431
1.97	2.16	1.14			8.49762	10.4509	4.7828
1.77	1.84	1.17			7.51929	11.6515	5.16128
1.3	1.74				6.41945	9.33112
1.64					7.59485

[truncated: 23 more sheets: Fig. 4A, Fig. 4B, Fig. 4C, Fig. 4E, Fig. 4F, Fig. 4G, Suppl. Fig. 1C, Suppl. Fig. 1H, Suppl. Fig. 2D, Suppl. Fig. 3A, Suppl. Fig. 3C, Suppl. Fig. 3D, Suppl. Fig. 3E, Suppl. Fig. 4D, Suppl. Fig. 5C, Suppl. Fig. 6A,  Suppl. Fig. 6B, Suppl. Fig. 6C, Suppl. Fig. 6D, Suppl. Fig. 7A …]
